# Supplementary material for: Evaluation of Photocatalytic Performance of Nano-Sized Sr0.9La0.1TiO3 and Sr0.25Ca0.25Na0.25Pr0.25TiO3 Ceramic Powders for Water Purification
Source: Nanomaterials (Basel). 2022 Nov 25;12(23):4193. doi: 10.3390/nano12234193 (PMC9736647; doi:10.3390/nano12234193)
Supplement: Supplementary file 1 [file nanomaterials-12-04193-s001.zip]

Archive with 1 entries (1 files):
- nanomaterials-2017918-supplementary.pdf
